# Supplementary material for: Glycoprotein α-Subunit of Glucosidase II (GIIα) is a novel prognostic biomarker correlated with unfavorable outcome of urothelial carcinoma
Source: BMC Cancer. 2022 Jul 25;22:817. doi: 10.1186/s12885-022-09884-8 (PMC9316353; doi:10.1186/s12885-022-09884-8)
Supplement: Supplementary file 2 — Additional file 2: Supplementary Table S1. Survival analysis of the glycoproteinscorrelated with prognosis of the UCs in TCGA data. [file 12885_2022_9884_MOESM2_ESM.xlsx]

## Sheet: Sheet1
Supplementary Table S1. Survival analysis of the glycoproteins correlated with prognosis of the UCs in TCGA data
Prognostic group	Gene*	HR	p.value	95% CI (conf.low)	95% CI (conf.high)
Unfavorable
	GANAB	2.19543	5.29443e-06	1.56493	3.07994
	CD109	1.17275	2.82711e-05	1.08845	1.26358
	PCSK5	1.1654	5.70159e-05	1.08169	1.25559
	FN1	1.14933	8.85558e-05	1.07207	1.23216
	DSC1	1.14155	9.77883e-05	1.068	1.22017
	EFEMP1	1.11499	0.000202343	1.05278	1.18086
	EGFR	1.16139	0.000255446	1.07189	1.25836
	COG8	1.86601	0.00036818	1.32386	2.63019
	LMAN1	1.60661	0.000452522	1.23267	2.094
	DSC2	1.13005	0.000490578	1.05498	1.21047
	NUP188	1.50518	0.000641087	1.19021	1.9035
	ATP1A1	1.43177	0.000653782	1.16476	1.75998
	FLNC	1.09935	0.000824479	1.03999	1.1621
	NID1	1.22396	0.000965072	1.08555	1.38003
Favorable
	TNFRSF14	0.681982	7.55507e-07	0.586015	0.793665
	OVGP1	0.836145	9.95298e-05	0.764084	0.915003
	ENGASE	0.758769	0.000237432	0.654904	0.879108
	ATP1A4	0.916626	0.000911646	0.87066	0.965019
* P <0.001 were shown.
