# Supplementary material for: Glycoprotein α-Subunit of Glucosidase II (GIIα) is a novel prognostic biomarker correlated with unfavorable outcome of urothelial carcinoma
Source: BMC Cancer. 2022 Jul 25;22:817. doi: 10.1186/s12885-022-09884-8 (PMC9316353; doi:10.1186/s12885-022-09884-8)
Supplement: Supplementary file 3 — Additional file 3: Supplementary Table S2. Full results of the Univariate analysis ofglycogenes correlated with UC prognosis in TCGA/BLCA cohort. [file 12885_2022_9884_MOESM3_ESM.xlsx]

## Sheet: Sheet1
Supplementary Table S2. Full results of the Univariate analysis of glycogenes correlated with UC prognosis in TCGA/BLCA cohort
Gene	estimate	std.error	statistic	p.value	conf.low	conf.high	signif
TNFRSF14	0.681982	0.077378	-4.94652	7.55507e-07	0.586015	0.793665	***
GANAB	2.19543	0.172725	4.55277	5.29443e-06	1.56493	3.07994	***
CD109	1.17275	0.0380593	4.18696	2.82711e-05	1.08845	1.26358	***
PCSK5	1.1654	0.0380304	4.02483	5.70159e-05	1.08169	1.25559	***
FN1	1.14933	0.0355054	3.91998	8.85558e-05	1.07207	1.23216	***
DSC1	1.14155	0.0339807	3.89602	9.77883e-05	1.068	1.22017	***
OVGP1	0.836145	0.0459828	-3.89174	9.95298e-05	0.764084	0.915003	***
EFEMP1	1.11499	0.0292892	3.71607	0.000202343	1.05278	1.18086	***
ENGASE	0.758769	0.0751085	-3.67545	0.000237432	0.654904	0.879108	***
EGFR	1.16139	0.0409158	3.65674	0.000255446	1.07189	1.25836	***
COG8	1.86601	0.175132	3.5619	0.00036818	1.32386	2.63019	***
LMAN1	1.60661	0.135179	3.50739	0.000452522	1.23267	2.094	***
DSC2	1.13005	0.0350749	3.48585	0.000490578	1.05498	1.21047	***
NUP188	1.50518	0.119789	3.41361	0.000641087	1.19021	1.9035	***
ATP1A1	1.43177	0.105305	3.40826	0.000653782	1.16476	1.75998	***
FLNC	1.09935	0.0283216	3.34444	0.000824479	1.03999	1.1621	***
ATP1A4	0.916626	0.0262496	-3.31646	0.000911646	0.87066	0.965019	***
NID1	1.22396	0.0612311	3.30052	0.000965072	1.08555	1.38003	***
TSPAN8	0.920661	0.0253118	-3.26581	0.00109152	0.876101	0.967487	**
APLP1	1.12044	0.0350071	3.24851	0.00116013	1.04614	1.20001	**
RGMA	1.11384	0.0332543	3.24209	0.00118655	1.04356	1.18886	**
FBXO6	0.745484	0.0914337	-3.2124	0.00131631	0.623175	0.891799	**
PRND	1.12653	0.0373043	3.19376	0.00140431	1.0471	1.21198	**
CHST15	1.14801	0.0437859	3.15239	0.00161941	1.0536	1.25088	**
THBS4	1.08505	0.0258992	3.15177	0.00162283	1.03135	1.14155	**
DSG1	1.07699	0.0240366	3.08584	0.00202976	1.02743	1.12895	**
FBN1	1.13628	0.0416943	3.06421	0.00218248	1.04712	1.23304	**
GLG1	1.48093	0.128227	3.06233	0.00219624	1.15183	1.90407	**
ST3GAL6	1.17276	0.0523751	3.04269	0.00234474	1.05835	1.29955	**
SLIT2	1.10194	0.032104	3.02355	0.00249824	1.03474	1.1735	**
MFAP5	1.07406	0.0237069	3.01383	0.00257974	1.0253	1.12515	**
PVR	1.30077	0.0874389	3.0073	0.0026358	1.0959	1.54393	**
B3GNT3	0.910626	0.0311492	-3.00564	0.00265018	0.856694	0.967953	**
MUC7	1.69952	0.177154	2.99371	0.00275604	1.20097	2.40503	**
SGCB	1.26005	0.0791657	2.91988	0.00350161	1.07895	1.47155	**
UGGT1	1.52603	0.146115	2.89273	0.00381909	1.14602	2.03206	**
PRH2	0.778849	0.0864252	-2.89196	0.00382842	0.657488	0.92261	**
RAET1L	1.10285	0.0340129	2.87835	0.00399755	1.03173	1.17888	**
FUCA1	0.804927	0.0754002	-2.87804	0.00400161	0.694345	0.933119	**
DSG3	1.04768	0.0165493	2.81451	0.00488515	1.01424	1.08222	**
ICAM5	1.11689	0.0393556	2.80893	0.00497057	1.03398	1.20645	**
IGF1	1.09015	0.0311516	2.77094	0.00558941	1.02559	1.15879	**
MAN1B1	1.39026	0.120901	2.72527	0.00642492	1.09694	1.762	**
KLKB1	0.842682	0.0628461	-2.72356	0.00645821	0.745022	0.953144	**
CDH23	0.91884	0.0310919	-2.72235	0.0064819	0.864519	0.976575	**
FLNA	1.1505	0.0518745	2.70259	0.00688017	1.03927	1.27363	**
COMP	1.06237	0.0225265	2.68603	0.00723063	1.01649	1.11033	**
ENPP1	1.11169	0.0394709	2.68261	0.00730511	1.02893	1.20111	**
CDH2	1.0907	0.0325032	2.67101	0.00756235	1.02338	1.16244	**
TMEM59L	1.10527	0.0375415	2.66616	0.00767222	1.02687	1.18966	**
AFF1	0.742634	0.111906	-2.65895	0.00783857	0.596376	0.924761	**
SGCD	1.0951	0.0342009	2.65636	0.00789896	1.0241	1.17103	**
CD160	0.819515	0.0767869	-2.59215	0.00953784	0.705011	0.952616	**
SIRPG	0.906143	0.0380925	-2.58734	0.00967191	0.840954	0.976385	**
KEL	0.90547	0.0386867	-2.56681	0.0102639	0.839351	0.976797	*
SV2B	1.09418	0.0350825	2.56548	0.0103033	1.02147	1.17206	*
LAMC1	1.25822	0.0898224	2.55727	0.0105497	1.05512	1.50043	*
ST6GALNAC3	1.155	0.0566208	2.54499	0.0109281	1.03368	1.29056	*
BCAM	0.888731	0.0463826	-2.5432	0.0109842	0.811502	0.973311	*
RHBG	0.937731	0.0253183	-2.53935	0.0111058	0.892334	0.985438	*
MEPE	0.812201	0.0819735	-2.5375	0.0111648	0.691652	0.953761	*
MUC2	0.944108	0.0228656	-2.51536	0.0118913	0.902731	0.987381	*
LACRT	1.69082	0.20937	2.50855	0.0121229	1.12171	2.54867	*
OSGEPL1	0.696027	0.144781	-2.50287	0.0123192	0.524069	0.924408	*
GALNT4	0.793623	0.0923754	-2.50225	0.0123407	0.662193	0.95114	*
TSPAN7	1.09126	0.0349731	2.4972	0.012518	1.01897	1.16869	*
TECR	1.4356	0.144938	2.49473	0.0126053	1.08059	1.90723	*
PROZ	0.833558	0.0730221	-2.49311	0.0126629	0.722402	0.961816	*
KIR2DL4	0.90488	0.0408425	-2.44728	0.014394	0.835268	0.980294	*
THBS1	1.13006	0.0503122	2.43028	0.015087	1.02395	1.24718	*
PRB1	1.19092	0.0725681	2.40771	0.0160528	1.03303	1.37294	*
DSC3	1.04565	0.0185824	2.40244	0.0162859	1.00826	1.08444	*
LAMP2	1.26067	0.0967898	2.39328	0.0166987	1.04283	1.52402	*
SV2A	1.11209	0.0447921	2.37191	0.0176964	1.01862	1.21414	*
ADAMTS13	0.875224	0.0562251	-2.37039	0.0177691	0.783899	0.977188	*
SCN3B	1.1143	0.0457551	2.36531	0.018015	1.01872	1.21884	*
MCAM	1.18314	0.0712157	2.3615	0.0182013	1.02901	1.36037	*
ST8SIA6	1.19861	0.0771535	2.34807	0.018871	1.0304	1.39428	*
CGB8	1.08209	0.0336004	2.34797	0.0188759	1.01312	1.15575	*
OLFML2B	1.10916	0.0444937	2.32849	0.019886	1.01653	1.21023	*
CD247	0.904831	0.0429678	-2.32749	0.0199394	0.831751	0.984332	*
CD3D	0.920114	0.0360757	-2.30788	0.021006	0.857302	0.987527	*
MUC4	1.05053	0.0215096	2.29165	0.0219261	1.00716	1.09576	*
MFGE8	1.14706	0.0600185	2.28598	0.0222554	1.01976	1.29025	*
MAN1A2	1.2667	0.103756	2.27855	0.022694	1.03361	1.55235	*
SOST	1.07549	0.0319542	2.27763	0.0227485	1.0102	1.145	*
THY1	1.12037	0.0499153	2.27705	0.0227833	1.01595	1.23552	*
VWF	1.16831	0.0685119	2.27056	0.0231737	1.02151	1.33622	*
KRT8	0.909711	0.0417458	-2.26677	0.0234043	0.838242	0.987274	*
AZGP1	0.9392	0.0276787	-2.26625	0.0234361	0.889607	0.991558	*
B3GALNT1	0.860199	0.0665739	-2.26202	0.0236964	0.754973	0.980092	*
PRH1	0.803733	0.0965924	-2.26196	0.0236997	0.665108	0.971251	*
MGEA5	0.689637	0.166642	-2.22987	0.0257562	0.497479	0.956019	*
CLEC12A	0.924223	0.0355537	-2.21642	0.0266627	0.862012	0.990923	*
B3GALT2	1.14852	0.0625034	2.21545	0.0267295	1.0161	1.2982	*
PGA4	1.19452	0.0803978	2.21084	0.027047	1.02037	1.39839	*
RHCG	1.05162	0.0230691	2.18177	0.0291266	1.00513	1.10026	*
PRB3	0.88735	0.0548038	-2.1808	0.029198	0.796977	0.98797	*
NUP210	0.906026	0.0452606	-2.18041	0.0292269	0.829115	0.990072	*
APOH	0.896323	0.0507036	-2.15872	0.0308723	0.811532	0.989973	*
GPA33	0.898667	0.0495912	-2.15446	0.0312041	0.81543	0.990401	*
FUT8	0.834307	0.0848764	-2.13433	0.032816	0.706446	0.98531	*
CD99	1.15917	0.069444	2.127	0.0334203	1.01167	1.32819	*
MAGEE1	1.1363	0.06028	2.11971	0.0340303	1.00968	1.2788	*
STT3B	1.21567	0.0921807	2.11857	0.0341264	1.01473	1.45639	*
STC1	1.1142	0.0510979	2.11626	0.0343227	1.00802	1.23157	*
RBP3	0.891197	0.054475	-2.11454	0.0344692	0.800948	0.991615	*
RNASET2	0.861685	0.0706481	-2.10714	0.0351053	0.750262	0.989656	*
CGB5	1.06668	0.0306796	2.10393	0.0353844	1.00443	1.13278	*
CEACAM1	0.916657	0.0413768	-2.10317	0.0354513	0.845253	0.994092	*
HPX	0.880113	0.0607619	-2.10173	0.035577	0.7813	0.991423	*
CD36	1.0599	0.0277982	2.09287	0.0363607	1.0037	1.11925	*
SEPT5	1.10455	0.0476111	2.08849	0.0367537	1.00614	1.21258	*
PSCA	0.964109	0.0176367	-2.07244	0.0382241	0.931352	0.998018	*
LAMA4	1.1302	0.0592487	2.06582	0.0388454	1.00629	1.26937	*
STC2	1.10304	0.0476475	2.05823	0.0395683	1.00469	1.21101	*
TM4SF5	0.82699	0.0925119	-2.05339	0.0400347	0.689849	0.991394	*
PTX3	1.06697	0.0316187	2.05007	0.0403575	1.00285	1.13518	*
ORM2	0.871558	0.0671421	-2.04749	0.0406095	0.76409	0.99414	*
CD3G	0.917837	0.0418836	-2.04699	0.0406592	0.845501	0.996362	*
MGAT4C	1.11591	0.0536779	2.04306	0.0410468	1.00447	1.23971	*
B3GAT2	0.862285	0.0726808	-2.03864	0.0414863	0.747799	0.994298	*
KIR3DL1	0.856012	0.0765432	-2.03116	0.0422391	0.73676	0.994565	*
GPHB5	10.4541	1.16107	2.0214	0.0432382	1.07394	101.763	*
EMILIN1	1.08263	0.0393176	2.01918	0.0434684	1.00233	1.16935	*
XG	1.06781	0.0326616	2.00891	0.0445466	1.0016	1.13841	*
MARCH4	1.06833	0.0332391	1.98839	0.0467691	1.00095	1.14024	*
L1CAM	1.04684	0.0230391	1.98707	0.0469146	1.00062	1.0952	*
THBS3	1.18503	0.0857564	1.97962	0.047746	1.00169	1.40192	*
BTN2A2	0.85892	0.0775728	-1.96047	0.0499403	0.737773	0.99996	*
*p<0.05,**p<0.01, ****p<0.0001.
