# Supplementary material for: Glycoprotein α-Subunit of Glucosidase II (GIIα) is a novel prognostic biomarker correlated with unfavorable outcome of urothelial carcinoma
Source: BMC Cancer. 2022 Jul 25;22:817. doi: 10.1186/s12885-022-09884-8 (PMC9316353; doi:10.1186/s12885-022-09884-8)
Supplement: Supplementary file 4 — Additional file 4: Supplementary Table S3. Correlation analysis of clincal factors andGANAB gene expression in TCGA-BLCA dataset. [file 12885_2022_9884_MOESM4_ESM.xlsx]

## Sheet: Sheet1
Supplementary Table S3. Correlation analysis of clincal factors and GANAB gene expression in TCGA-BLCA dataset
Variables	GANAB (n, %)*		Total	OR(95%CI)	P-value
	Low	High	(N=384)
Sex
Male	116 (72.0)	165 (74.0)	281 (73.2)
Female	45 (28.0)	58 (26.0)	103 (26.8)	0.91(0.58-1.43)	0.672
Age (years)
≤65	95 (59.0)	143 (64.1)	238 (62.0)
＞65	66 (41.0)	80 (35.9)	146 (38.0)	0.81(0.53-1.22)	0.308
T Stage
Ⅱ	54 (33.5)	52 (23.3)	106 (27.6)
Ⅲ	61 (37.9)	85 (38.1)	146 (38.0)	1.45(0.88-2.40)	0.15
Ⅳ	46 (28.6)	86 (38.6)	132 (34.4)	1.94(1.15-3.29)	0.013
N Stage
Negative	104 (64.6)	126 (56.5)	230 (59.9)
Positive	57 (35.4)	97 (43.5)	154 (40.1)	1.40(0.93-2.14)	0.111
Grade
Low_grade	15 (9.3)	4 (1.8)	19 (4.9)
High_grade	146 (90.7)	219 (98.2)	365 (95.1)	5.62(2.00-20.00)	0.003
* Defined by the optimum cut-off value.
